# Supplementary material for: Mechanism of degrader-targeted protein ubiquitinability
Source: Sci Adv. 2024 Oct 11;10(41):eado6492. doi: 10.1126/sciadv.ado6492 (PMC11468923; doi:10.1126/sciadv.ado6492)
Supplement: Supplementary file 2 — Movies S1 and S2 [file sciadv.ado6492_movies_s1_and_s2.zip]

Archive with 2 entries (2 files):
- ado6492_movie_s1.mp4
- ado6492_movie_s2.mp4
